# Supplementary material for: Spectrally Selective Full-Color Single-Component Organic Photodetectors Based on Donor-Acceptor Conjugated Molecules
Source: Molecules. 2023 Jan 2;28(1):368. doi: 10.3390/molecules28010368 (PMC9823982; doi:10.3390/molecules28010368)
Supplement: Supplementary file 1 [file molecules-28-00368-s001.zip]

Archive with 1 entries (1 files):
- molecules-2104589-supplementary.pdf
